# Supplementary material for: Effects of Pre-Dehydration Treatments on Physicochemical Properties, Non-Volatile Flavor Characteristics, and Microbial Communities during Paocai Fermentation
Source: Foods. 2024 Sep 8;13(17):2852. doi: 10.3390/foods13172852 (PMC11395261; doi:10.3390/foods13172852)
Supplement: Supplementary file 1 [file foods-13-02852-s001.zip]

Archive with 1 entries (1 files):
- foods-3191491-supplementary.pdf
